# Supplementary material for: Effects of serum 25-hydroxyvitaminD level on decreased bone mineral density at femoral neck and total hip in Chinese type 2 diabetes
Source: PLoS One. 2017 Nov 30;12(11):e0188894. doi: 10.1371/journal.pone.0188894 (PMC5708672; doi:10.1371/journal.pone.0188894)
Supplement: S1 Appendix — (XLS) [file pone.0188894.s001.xls]

## Sheet: Diabetes
			Diabetes					Bone mineral density(g/cm2)
Number	Gender	Age(years)	Diabetes duration（years）	BMI(kg/m2)	25OHD(nmol/l)	PTH(pmol/l)	HbA1c(%)	lumbar spine(L1-L4)	femoral neck	total hip	whole body
1	男	55	12	17.2	30.47	3.6	7.1	0.88	0.622	0.782	0.87
2	男	65	15	16.2	31.39	3.5	8.1	0.8	0.599	0.892	1.004
3	女	24	10	21.8	28.8	4.65	5.3	0.69	0.778	0.678	0.567
4	男	55	2	16.46	59.4	1.9	5.8	1.687	1.064	1.103	1.265
5	女	49	1	16.61	52.4	6.9	8.9	0.642	0.6	0.61	0.605
6	男	21	1	16.67	39.79	2.5	7.9	1.115	1.035	1.001	1.061
7	女	16	10	16.89	41.75	2.87	7.2	0.828	0.718	0.713	0.973
8	女	20	1	21	48.2	26	11	1.8	0.827	0.813	0.868
9	女	26	1	17.63	42.45	2.8	11.4	1.05	0.765	0.746	0.568
10	女	58	16	20	34.9	3.64	8.8	0.733	0.645	0.552	0.443
11	女	70	20	22	29.88	5.8	8.6	1.371	0.855	0.728	0.5
12	男	75	1	17.97	69.97	8.1	6.8	1.468	0.711	1.103	1.218
13	女	65	15	19	43	6.2	8.5	0.625	0.68	0.61	0.625
14	女	78	30	22	23.5	8	13.1	0.3	0.2	0.38	0.3
15	女	70	5	18.07	22.71	8.9	6.9	0.842	0.722	0.725	0.853
16	女	47	1	18.19	24.1	12.6	7.6	1.223	0.726	0.894	1.06
17	女	27	2	18.22	48.05	9.8	9	0.77	0.887	0.902	1.006
18	女	53	13	18.28	25.34	1.8	8.8	0.729	0.666	0.728	46
19	男	21	11	18.37	39	5.2	6.6	0.691	0.713	0.718	0.879
20	女	34	1	18.37	45.01	3.7	11.4	1.485	0.92	1.192	1.328
21	女	62	14	22	51.58	2.96	6	0.95	0.685	0.879	0.922
22	女	34	17	18.59	41.77	5	6.6	1.223	0.895	0.951	1.107
23	男	73	1	18.61	43.64	4.7	5.3	0.79	0.815	0.901	0.815
24	女	72	10	18.67	24.07	8.5	8.13	0.781	0.795	0.702	0.791
25	男	42	1	18.68	36.97	3.5	8.1	1.379	0.998	1.065	0.497
26	女	67	2	18.7	40.94	2.81	7.2	0.6	0.732	0.635	0.738
27	女	38	1	18.83	86	1.1	11.3	1.028	1.058	1.102	1.092
28	女	56	8	18.83	24.26	8	6.8	1.085	0.912	1.005	0.974
29	男	74	20	18.9	25.42	21.3	10.9	1.211	0.639	0.892	1.045
30	女	59	3	26	22.35	24.2	10.9	0.886	0.784	0.712	0.777
31	女	21	2	18.97	53.14	5.8	7.8	1.093	0.731	0.834	0.549
32	女	50	7	19.05	47.95	10.3	7.9	0.88	0.795	0.702	0.719
33	男	24	1	19.25	54.94	2.9	8.4	1.055	0.693	1。002	0.979
34	女	40	5	19.3	48.5	2.7	7.1	1.415	1.075	1.092	1.171
35	男	63	10	19.38	51.2	10	8.5	0.94	0.856	0.9	0.89
36	男	68	1	19.46	38.79	4.3	9.5	1.065	1.053	1.003	1.067
37	女	61	20	19.5	44.26	10.8	7.9	0.87	1.016	0.906	0.86
38	女	36	4	19.53	23.98	5.4	10	1.53	1.183	1.103	1.264
39	女	34	1	27.3	38.78	6.4	8.2	1.109	1.209	1.102	1.009
40	男	27	16	19.6	84.79	5	6.6	0.976	0.871	0.895	0.925
41	男	59	1	19.56	21	7.1	6.3	1.01	0.81	0.91	1.25
42	男	49	1	19.71	36.9	8.7	6.7	1.025	0.832	0.893	0.859
43	女	68	12	19.72	25.8	6.2	7.8	1.385	0.89	0.819	0.859
44	女	17	12	25	24.39	6.69	7.1	1.05	1.04	1.002	0.95
45	男	76	1	19.96	14.8	9.8	9	1.002	0.702	0.805	0.892
46	女	52	3	24	56	3.2	8.5	1.179	1.034	0.78	0.983
47	女	49	6	22	58	12.1	9.8	1.1	1.09	0.92	1.01
48	女	72	12	20.05	28.25	13	9.6	0.579	0.78	0.714	0.618
49	女	75	1	20.08	45.28	7.4	6.8	1.062	0.668	0.789	0.839
50	女	58	1	20.08	82.83	6.7	7.1	1.112	0.829	0.892	0.904
51	女	75	12	20.09	34.5	9.1	10.3	0.557	0.492	0.42	0.316
52	女	64	30	20.2	27.35	7.6	7.8	1.095	0.846	0.731	0.504
53	男	72	10	20.32	16.5	13.2	10.5	1.308	0.97	1.06	1.201
54	男	57	1	20.45	58	8.9	11.8	1.087	0.874	0.822	1.143
55	男	52	3	24	34.9	5.72	8.2	1.161	0.941	0.829	0.815
56	男	31	1	20.75	57.93	1.5	11.3	1.209	1.087	1.032	1.293
57	女	66	10	21	28.4	6.8	6	1.01	0.751	0.892	0.94
58	女	61	29	23	44.26	3.52	7.1	0.707	0.903	0.82	0.879
59	女	54	1	20.82	33.02	11.5	8.2	1.128	0.874	0.912	0.928
60	男	77	20	24	20.27	6.62	6.8	0.89	0.757	0.832	0.893
61	女	55	2	20.96	30.34	7.2	15.8	1.175	0.883	0.921	0.893
62	女	45	1	21.09	26.36	3.8	11.4	1.156	1.07	0.918	0.816
63	女	64	12	20	33	6.1	6.6	1.295	0.74	0.88	1.02
64	女	54	2	21.1	65.1	2.1	12.2	0.968	0.829	0.817	0.748
65	男	27	4	21.1	32.37	6.5	6.6	0.754	0.89	0.912	0.999
66	女	70	11	21.21	38.77	7.37	6.8	0.865	0.737	0.866	0.879
67	男	44	1	21.22	50.68	6.76	14.6	1.053	0.954	0.968	1.165
68	女	46	3	21.25	40.75	2.7	8	1.591	1.239	1.219	1.328
69	女	43	2	21.3	48.48	9.1	10.3	1.058	0.733	0.793	0.893
70	女	44	2	21.3	72.42	3.8	11.4	1.428	1.164	1.108	1.217
71	女	43	12	26.2	24.92	5.23	6.6	0.739	0.693	0.726	0.892
72	女	50	20	22	27	7.6	6.8	0.893	0.693	0.529	0.592
73	女	56	1	21.56	39.26	10.8	13.7	1.189	0.641	0.661	0.668
74	女	61	1	21.64	32.99	3.11	8.5	1.009	1.102	1.009	1.098
75	女	64	16	21.7	29.54	12.3	10.5	1.038	0.68	0.782	0.954
76	男	57	8	21	52.95	6	5.9	0.86	0.583	0.783	0.892
77	女	62	4	21.78	32.46	5.3	10	0.76	0.687	0.718	0.854
78	女	25	6	21.8	48.11	13.2	9.6	1.113	0.753	0.792	0.892
79	男	58	5	21.87	37.24	15.4	7.5	0.972	0.821	0.892	1.053
80	女	48	1	21.97	33.7	3.2	8.5	1.254	1.103	0.983	1.108
81	女	40	1	22.03	23.5	24.7	10.9	1.018	0.978	0.912	0.985
82	男	58	1	22.03	36.74	5.8	7.8	1.1	0.908	1.042	1.147
83	女	62	12	23	48.43	11.2	8.2	1.156	0.846	0.913	1.003
84	女	60	13	25	45.2	4.9	12	1.109	0.998	0.982	1.018
85	女	54	11	23	19.09	3.57	7.1	1.001	0.791	0.71	0.692
86	女	67	1	28	31.21	5.78	8.6	1.219	1.008	1.003	1.109
87	女	53	8	22.07	37.81	6	5.9	1.234	0.891	0.888	0.882
88	男	54	19	22	27.85	3.29	14.7	0.997	0.896	0.879	0.965
89	女	58	1	22.19	38.25	5.43	11.3	0.83	0.687	0.651	0.768
90	女	66	1	22.22	19.2	5.4	8.1	1.001	0.671	0.829	1.002
91	男	56	6	22.22	21.87	5.9	7.2	1.229	0.887	0.982	1.012
92	男	76	7	22.27	56.06	7.8	6.2	1.28	1.036	1.016	0.778
93	女	66	1	22.39	36.51	4.5	5.3	0.971	0.785	0.832	0.952
94	女	43	2	23.4	24.92	5.23	7.4	1.102	1.108	0.978	0.984
95	男	41	7	22.46	34.13	5.6	7.2	1.201	0.973	1.134	0.994
96	女	63	10	22.48	31.86	13.2	9.6	1.26	0.951	0.872	0.734
97	男	83	1	33	27.56	2.73	11.4	1.003	1.201	1.01	1.102
98	男	55	3	22.5	27.12	5.96	7.2	0.87	0.764	0.742	0.691
99	女	72	29	18	20.55	15.1	7.5	0.61	0.682	0.837	0.957
100	女	75	4	22.6	37.77	10.1	7.4	1.159	0.721	0.682	0.536
101	女	24	1	22.65	36.14	7.5	8.9	1.134	0.845	1.003	1.059
102	女	49	1	26	29.62	11	13.8	0.982	1.128	1.103	1.19
103	男	67	1	22.68	56.97	18.4	8.7	0.98	0.77	0.802	0.819
104	女	70	6	22.7	16.85	3.2	11.2	1.232	1.31	1.21	1.28
105	女	35	1	22.8	36.66	12.8	7.1	1.183	0.827	0.923	1.066
106	女	53	1	22.8	45.7	4.8	12	0.89	0.68	0.68	0.337
107	女	57	10	23	53.64	2.5	7.9	0.96	0.755	0.678	0.555
108	女	53	10	22.94	51.05	4.2	9.5	0.82	0.711	0.823	0.96
109	男	61	12	22.95	37.09	3	6	1.434	0.947	1.112	1.273
110	女	56	4	22.95	54.99	5.4	8.1	1.518	1.199	1.12	1.27
111	男	49	8	22.96	28.73	6.2	6.6	1.363	0.892	1.132	1.184
112	女	31	5	20	26.8	3	13.1	1.031	0.968	0.829	0.938
113	女	57	1	23.04	47.73	3.8	5	1.285	0.951	0.876	0.614
114	女	60	10	23.05	69	16.7	8.7	0.98	0.554	0.682	0.829
115	女	70	3	23.1	49.02	7.78	6.2	1.003	1.004	0.982	0.889
116	女	79	5	23.11	84.1	8.7	6.7	0.8	0.635	0.702	0.88
117	女	62	2月	23.42	39.89	11	13.8	0.79	0.916	0.902	0.839
118	女	50	3	23.43	92.89	2.7	6.1	1.028	0.773	0.86	0.619
119	女	66	8	23.46	36.33	2.64	7.1	1.131	0	1.438	0.616
120	女	68	16	23.46	46.9	6.62	6.8	1.009	1.102	1.113	1.036
121	男	70	21	30	21.06	63.8	11	0.8	0.792	0.738	0.728
122	女	76	3	23.53	26.75	8.6	14.8	0.893	0.897	0.808	0.555
123	男	41	5	23.59	72.33	5.4	8.1	0.9	1.011	1.002	1.143
124	女	72	18	23.68	58.45	6.6	6.8	1.237	0.901	1.001	0.921
125	女	60	1	23.71	31.58	8.38	8.13	1.365	0.871	0.839	0.978
126	女	71	8	23.71	35.96	6.1	6.6	0.7	0.89	0.816	0.768
127	女	51	1	23.74	24.3	1.07	7.8	1.23	0.78	0.867	0.895
128	女	51	1	23.73	24.26	8.5	8.13	1.255	0.775	0.866	0.915
129	女	75	21	23.8	58.08	6.69	7.1	0.693	0.892	0.819	0.791
130	女	59	1	23.8	57.9	3.6	7.1	1.052	0.902	1.124	1.112
131	男	53	1	23.8	34.05	5.7	6.9	1.101	0.99	1.101	1.109
132	女	64	1	21	50.29	3.61	9.1	0.968	0.848	0.992	1
133	女	53	13	24	20.58	3.9	8.8	0.786	0.859	0.728	0.693
134	女	60	20	22	19.8	5.7	6.9	0.78	0.741	0.715	0.988
135	女	70	20	23.93	16.9	14.5	14.8	1.119	0.735	1.002	1.013
136	女	53	1	23.94	50.39	7.5	8.9	1.216	1.084	1.004	1.142
137	女	34	3	24	21.89	8.95	11.8	1.158	0.988	1.002	1.167
138	男	67	8	24.03	48.33	2.1	9.7	1.922	1.07	0.983	1.032
139	女	66	12	23.6	44.92	6.67	6.8	0.959	0.75	0.827	0.893
140	女	68	20	20	87	3.34	8.1	1.075	0.904	0.893	0.561
141	女	65	1	22	51.18	9.88	8.5	0.737	0.642	0.428	0.386
142	女	60	1	24.2	29.33	2.57	7.9	0.87	0.888	0.514	0.615
143	女	23	3	24.22	19.2	6.7	14.6	0.993	0.814	0.912	1.09
144	男	51	10	24.22	34.34	9.8	9	1.145	0.862	0.728	0.698
145	女	28	6	24.22	29.21	8.7	6.9	1.232	1.021	1.029	1.089
146	女	40	3	24.24	34.8	5.6	7.2	1.129	0.867	0.905	1.131
147	女	76	4	24.24	36.61	15	7.3	0.89	0.625	0.512	0
148	女	38	6	24.24	30.74	3.8	5	1.29	1.156	1.103	1.202
149	女	40	1	24.24	31.2	10.17	7.4	1.129	0.867	0.905	1.131
150	女	76	18	24.32	45.95	12.2	10.5	0.959	0.829	0.821	0.815
151	女	64	12	24.35	24.72	3.3	14.7	1.09	0.738	0.728	0.793
152	男	67	10	24.38	18.64	8.8	6.9	1.327	1.138	1.102	0.983
153	女	59	13	22	23.98	8.34	9.4	1.329	0.954	1.006	1.093
154	女	66	16	23.7	30.61	2.87	8.4	0.997	1.213	1.009	1.08
155	女	28	3月	24.45	48.02	9.3	10.3	1.142	0.763	0.928	1.008
156	女	58	7	24.5	95.09	12	7.3	0.8	0.722	0.811	0.961
157	男	56	5	24.51	71.8	9.8	12	1.153	0.727	0.738	0.614
158	男	61	1	23	46.8	15.5	7.5	0.94	1.406	0.927	0.903
159	女	59	9	24.56	27.44	11	12	1.059	0.861	0.827	0.92
160	男	69	16	24.56	41.21	1.7	5.8	1.17	0.87	0.893	0.982
161	女	45	3	21	39.88	3.7	11	1.021	1.102	1.009	1.108
162	男	73	23	26	26.17	3.64	8.8	0.92	1.001	0.879	0.718
163	男	64	20	25	35.18	6.8	14.6	0.849	0.689	0.719	0.791
164	女	50	8	24.65	16.89	3.1	6	1.1	0.734	0.812	0.979
165	女	60	10	23.2	19.66	11.6	9.8	0.7	0.706	0.678	0.435
166	男	70	1	24.67	31.22	7.6	7.8	1.2	0.825	0.829	1.069
167	女	54	8	24.68	38.68	4.9	8.8	1.281	0.887	0.917	1.002
168	女	56	8	24.69	35.9	10.9	13.7	0.98	0.86	0.832	0.819
169	女	58	2	25.6	22.02	15.1	7.5	0.729	0.692	0.719	0.879
170	女	58	2	23	36.65	7.2	15.8	1.01	0.83	0.823	0.85
171	女	42	9	23	23.54	5.7	8.2	0.71	0.615	0.728	0.764
172	男	27	2	24.8	41.2	2.64	7.1	1.009	1.102	1.008	1.091
173	男	48	14	24.85	32.33	8.5	14.8	1.139	0.827	1.06	1.073
174	男	60	2	24.86	39.48	3.8	5	1.209	0.927	1.102	1.112
175	男	59	12	20.9	25.39	13.2	12.9	1.047	0.899	0.823	0.659
176	女	65	20	28	33.6	2.26	9.7	0.893	0.982	0.846	0.792
177	女	50	1	25	36.14	8.3	9.4	1.12	1.109	1.102	1.119
178	女	42	4	25	70.59	16	8.7	1.165	0.976	0.892	0.893
179	女	56	7	25.08	29.59	7.7	6.2	1.226	0.786	0.927	1.032
180	女	53	14	25.1	70.7	9.8	7.3	1.179	0.962	0.921	0.895
181	女	55	2	25.2	53.61	4	7.8	0.99	0.712	0.921	1.036
182	男	49	16	22	22.49	12.8	7.1	1.291	0.975	1.001	1.077
183	男	61	3	25.39	21.43	3.9	8.8	1.281	0.887	0.914	1.002
184	女	64	13	22	27.07	2.32	9.7	1.077	0.848	0.821	0.822
185	女	54	20	26.4	49.56	7.8	9.4	1.012	0.775	0.791	0.855
186	女	62	1	25.46	27.5	10.1	7.4	1.063	0.757	0.813	0.972
187	女	52	6	25.46	66.61	6.3	8.2	1.298	0.913	0.983	1.105
188	男	55	2	25.47	27.12	5.96	5.9	0.94	0.723	1.001	1.08
189	男	53	10	25.47	43.6	1.5	11.3	0.86	0.763	0.789	0.839
190	女	78	20	25.48	55.52	6.9	8.9	0.937	0.697	0.712	0.792
191	男	52	10	25.68	20.84	12.5	7.1	1.073	0.818	0.935	1.164
192	女	53	1	25.71	34.98	1.9	5.8	0.966	0.746	0.793	0.838
193	男	44	3	22.4	48.56	6.9	10.5	1.103	0.67	0.982	1.091
194	女	44	12	28	28.5	5.63	6.9	1.3	0.901	0.892	0.889
195	女	60	12	23.8	70.62	5.8	12.5	0.99	0.886	0.992	1.02
196	男	77	6	25.77	59.88	1.03	7.8	1.731	1.089	1.109	1.174
197	男	50	14	25.9	82.52	2.9	8.4	1.071	0.864	0.912	1.129
198	女	58	4	25.92	50.31	2.8	11.4	1.004	0.746	0.812	0.987
199	男	29	1	26	29.06	6.23	6.6	1.14	1.132	1.107	0.753
200	女	65	4	25.97	90.5	6.37	8.2	1.013	0.775	0.916	1.026
201	女	58	17	26.03	25.78	10.89	13.7	0.999	0.796	0.829	0.966
202	女	64	1	26.1	38.35	2.9	8.4	1.005	0.935	1.047	1.102
203	女	61	10	25.3	24.01	7.2	15.8	1.3	1.139	1.21	1.218
204	女	39	7	26.07	67.05	2.1	9.7	1.136	1.098	0.892	0.73
205	女	62	6	26.11	48.47	6.1	6.6	0.914	0.74	0.782	0.817
206	女	56	2	26.39	27.47	15.8	7.5	0.78	0.825	0.839	0.976
207	男	50	3	26.47	46.83	2.8	7.2	1.1	0.922	0.895	0.712
208	男	72	10	26.47	44.79	6.8	8.9	1.12	0.884	0.931	0.733
209	男	54	1	26.49	33.35	10.67	7.9	1.8	0.894	0.971	0.766
210	女	57	8	26.67	48.11	4.1	12.9	1.195	0.845	1.021	1.081
211	女	70	3	23.8	49.02	7.78	6.2	0.753	0.753	0.715	0.667
212	女	32	6	26.8	43.63	2.8	7.2	1.121	1.003	1.121	1.241
213	女	56	2	26.91	33.61	8.6	6.7	0.91	0.737	0.782	0.533
214	女	63	14	26.97	21.24	10.1	7.4	0.73	0.732	0.718	0.796
215	男	35	3	21	77.41	4.42	6.6	1.07	1.001	1.005	1.095
216	女	43	3	28	23.99	4.37	8.5	1.021	0.988	1.201	1.189
217	女	31	5	27.1	66	5.8	12.5	1.379	1.098	1.108	1.229
218	女	56	10	27.14	49.69	6.86	8.9	1.215	0.846	0.892	0.546
219	男	56	26	26	52.87	5.64	6.9	1.144	1.368	1.112	0.716
220	男	40	3	27.17	67.4	10.2	7.8	1.101	0.956	1.002	1.126
221	男	49	2	27.2	78.45	7.9	9.4	1.129	1.007	1.103	1.217
222	女	63	8	27.27	64	12.8	9.6	1.144	0.91	0.862	0.594
223	女	39	1	27.34	27.43	10.2	7.8	0.982	1.008	1.102	1.109
224	女	65	1	27.39	39	9.9	8.5	0.895	0.769	0.914	0.912
225	女	63	5	27.47	48.41	4.5	12	1.07	0.818	0.892	0.989
226	女	63	4	27.69	27.31	8.52	14.8	1.02	0.74	0.823	0.819
227	男	61	20	27.77	50.46	13.8	12.9	1.053	1.016	1.076	0.643
228	男	52	10	27.8	20.34	9.8	9	0.987	0.789	1.724	0.792
229	女	57	10	27.82	53.21	14.7	7.5	1.096	0.949	1.003	1.002
230	男	41	8	28.04	37.9	2.71	11.4	1.43	1.206	0.892	0.798
231	女	42	1	28.07	19.24	4.7	5.3	1.062	0.773	0.793	0.852
232	男	37	1	24	33.13	5.52	7.2	0.962	0.844	1.092	1.032
233	女	43	20	28.19	48.87	13.8	12.9	1.321	0.75	0.979	0.591
234	男	71	11	27	25.8	10.9	13.8	1.36	1.014	1.102	1.252
235	女	67	27	28.35	55	12	11	0.86	0.855	0.582	0.475
236	女	64	21	24	24.53	14.4	14.8	1.09	1.1	0.816	1.02
237	女	20	7	29.05	30.03	8.6	6.7	1.289	1.015	1.108	1.215
238	男	58	16	26	24.94	7	13.1	0.8	0.836	0.68	0.66
239	女	50	18	29.08	22.48	9.3	10.3	0.974	0.765	0.739	0.853
240	女	52	16	29.14	53.21	7.07	10.5	1.096	0.949	0.938	1.001
241	女	61	10	29.14	45.9	7.5	7.8	1	0.901	0.9	1.001
242	女	67	17	29.28	34.85	16.8	8.7	1.041	0.735	0.946
243	男	29	4	29.3	23.27	1.38	11.3	1.001	1.003	0.879	0.986
244	女	64	3	29.1	20.21	8.4	8.13	1.104	0.871	0.928	1.052
245	男	75	9	29.41	55.12	8.6	12	1.201	0.97	0.873	0.681
246	女	82	20	29.47	45.84	14.65	14.8	0.98	0.583	0.764	0.972
247	男	69	3	21	19.7	5	9.5	0.882	1.039	0.927	0.982
248	女	55	20	21	61.46	5.45	11.3	0。896	0.892	0.789	0.639
249	女	66	16	22	48.47	9.03	11.8	1.003	0.489	0.687	0.792
250	男	42	1	30.11	71.96	7.8	9.4	1.349	1.271	1.283	1.387
251	女	65	14	30.26	37.34	4.8	12	1.179	0.885	1.102	1.126
252	女	45	3	30.33	28.21	10.2	7.8	1.045	0.867	0.912	1.057
253	男	55	12	30.45	22.76	1.9	12.2	0.997	0.956	0.962	0.918
254	女	59	10	30.46	25.94	11.2	8.2	1.252	0.927	1.092	1.109
255	女	30	1	25	35.62	5.33	10	1.433	1.07	0.879	0.695
256	男	47	10	30.49	49.28	6.9	10.5	0.965	1.007	0.893	0.98
257	男	55	2	30.78	62.3	1.9	12.2	1.438	1.007	1.029	1.27
258	男	55	6	31.14	34.94	8.7	6.9	1.09	0.828	0.792	0.708
259	男	74	20	31.25	41.36	4.9	8.8	1.215	0.773	0.894	1.094
260	男	35	16	31.55	66.9	14.3	14.8	1.275	1.039	1.107	1.256
261	女	58	4	31.61	29.38	1.2	7.3	0.995	0.705	0.831	0.997
262	男	61	8	31.63	44.44	9.6	6.5	1.218	0.933	1.022	0.738
263	男	61	9	32.04	29.44	5.4	8.1	0.79	0.811	0.801	0.819
264	女	74	26	27	29.5	2.9	10.2	0.985	0.917	0.91	0.89
265	女	70	26	25	21.85	3.61	8.8	1.098	0.569	0.692	0.789
266	女	70	2	32.47	32.8	2.9	10.2	0.812	0.671	0.802	0.719
267	男	63	15	32.77	46.86	10.2	7.8	0.78	0.846	0.922	1.122
268	男	49	1	33.22	28.02	6.5	6.6	1.047	0.808	0.981	1.085
269	女	59	7	23	35.8	7.51	7.8	0.932	0.945	1.108	1.166
270	男	27	3	33.41	16.91	2.9	10.2	1.292	1.036	1.009	1.227
271	男	73	14	33.56	34.59	6	5.9	1.368	1.086	1.103	1.219
272	女	35	4	34.45	38.19	2.5	7.9	1.314	0.941	1.09	1.205
273	女	66	1	34.92	35.81	10.6	7.9	1.273	0.82	0.928	1.003
274	女	63	1	33.8	37.11	3.8	8.8	1.263	0.727	0.873	0.983
275	男	56	10	26	58.42	1.9	12.2	1.06	0.921	0.817	0.895
276	女	72	9	25.8	64	21.4	10.9	1.129	0.772	0.834	1.068
277	男	55	7	34.8	58.42	13.8	12.9	1.2	0.921	0.892	0.892
278	女	33	7	34	36.9	6.9	10.5	1.02	1.009	1.103	1.109
279	男	26	5	26	46.06	4.33	8.5	1.235	1.079	1.248	1.325
280	男	52	2	28	26.09	7.9	9.4	1.034	1.076	1.102	1.24
281	女	62	1	33.6	28.36	1.1	11.3	0.959	0.763	0.823	0.956
282	女	41	10	28	23.73	4.96	8.8	0.98	0.808	0.847	0.869
283	女	75	1	32	24.24	32.79	11	1.026	0.697	0.716	0.892
284	男	55	12	16	30.47	3.6	9.1	1.1	0.622	0.782	0.87
285	男	55	10	16	30.47	3.6	6.7	1.02	0.622	0.782	0.87
286	男	55	5	16.1	30.47	3.6	9.1	0.89	0.622	0.782	0.87
287	男	55	11	16.2	30.47	3.6	9.1	0.91	0.622	0.782	0.87
288	女	58	16	17.2	34.9	6.45	8.2	0.733	0.645	0.552	0.443
289	女	60	20	21	32	7.1	6	0.89	0.8	0.87	0.8
290	女	58	14	22	24	6.8	7	0.6	0.7	0.65	0.87
291	女	76	10	24	35	6.9	6	0.62	0.7	0.71	0.85
292	女	70	20	17.6	29.88	5.8	12.5	1.371	0.855	0.728	0.5
293	女	68	18	18	28.5	6	12.8	1.2	0.89	0.76	0.8
294	女	72	16	21	30.2	7.2	13.9	1.13	0.855	0.728	0.79
295	女	65	15	18	41.19	4.38	8.5	0.625	0.68	0.61	0.625
296	女	78	30	18.1	23.6	9.7	6.5	0.5	0.412	0.412	0.3
297	女	66	14	18.2	40	5	6.6	0.7	0.77	0.7	0.59
298	女	76	35	18.5	24	9.8	6.6	0.32	0.421	0.49	0.5
299	女	60	13	18.03	38	4	7	0.71	0.62	0.71	0.61
300	女	74	28	18.04	23	9.6	6.8	0.8	0.72	0.68	0.4
301	女	68	16	18.06	42	6	6.8	0.61	0.72	0.72	0.66
302	女	47	23	18.09	24.46	12.4	7.6	1.228	0.726	0.894	1.052
303	女	47	24	18.1	24.5	12.6	7.8	1.23	0.73	0.895	0.051
304	女	47	23	18.2	24.3	12.2	7.1	1.225	0.7	0.892	0.51
305	女	56	8	18.61	24.24	8.1	6.8	1.093	0.924	1.003	0.979
306	女	56	9	18.52	24.2	8.2	6.8	1.091	0.92	1.005	0.981
307	女	56	6	18.93	24.32	8.3	9.4	1.092	0.921	0.002	0.982
308	女	56	8	18.94	24.5	8.5	9.4	1.101	0.922	0.011	0.975
309	男	63	10	19.1	51.2	10	9.3	0.89	0.856	0.9	0.89
310	男	63	10	19.2	51.2	10	9.3	0.86	0.856	0.9	0.89
311	男	63	10	19.38	51.2	10	9.3	0.91	0.856	0.9	0.89
312	男	63	10	19.4	51.2	10	9.3	0.89	0.856	0.9	0.89
313	女	42	4	19.53	23.98	5.4	12	1.035	0.987	1.01	1.02
314	女	45	4	19.54	24	5.6	11.6	1.04	0.988	1.05	1.1
315	女	42	4	19.56	23.9	5.3	12.2	1.041	0.986	1.08	1.08
316	女	42	4	19.55	23.98	5.4	11.3	1.035	0.987	1.01	1.02
317	男	59	1	19.64	24.88	6.5	6.6	1.088	0.831	0.927	1.104
318	男	59	1	19.62	25	6.8	6.6	1.086	0.83	0.93	1.1
319	男	59	1	19.6	28	9.3	6.1	1.088	0.84	0.927	1.01
320	男	59	1	20.2	22	6.9	10.9	1.09	0.87	0.98	1.2
321	女	70	12	19.71	29.88	5.8	13.9	1.385	0.89	0.819	0.859
322	女	75	10	20.8	28.6	5.2	13.9	1.385	0.9	0.98	0.98
323	女	68	11	20.1	27	5.6	7.1	1.28	0.98	0.96	1.1
324	女	66	15	21	27.8	6.1	7.2	1.09	0.88	0.9	1.02
325	男	79	1	19.85	14.6	9.8	9.7	1.006	0.707	0.801	0.891
326	男	72	1	20	15	9.7	10	1.001	1.702	0.805	0.892
327	男	76	1	19.67	14.6	9.6	9.8	10.21	0.71	0.81	0.896
328	男	74	1	19.91	14.6	9.8	8.5	1.006	0.707	0.801	0.891
329	女	54	3	19.97	56.92	3.2	11.2	1.179	1.034	0.876	0.662
330	女	52	4	21	50	4	11	1.01	1.01	0.8	0.69
331	女	56	2	22	52	6	11.7	1.02	1.2	0.82	0.72
332	女	53	8	19	49	3.1	14.7	0.9	1.04	0.85	0.77
333	女	55	10	20.02	64.54	11.8	9.8	1.385	0.917	0.972	0.666
334	女	60	11	21	56	12	9	1.22	1.09	0.89	0.71
335	女	50	17	21.8	49	11.6	11	1.25	0.98	0.9	0.89
336	女	47	8	24.6	60	10.9	11.2	1.08	1.02	0.89	0.82
337	女	64	30	20.2	27.35	7.6	13.3	1.095	0.783	0.731	0.504
338	女	64	30	20.3	27.35	7.6	13.3	1.095	0.783	0.731	0.504
339	女	64	30	20.2	27.35	7.6	13.3	1.095	0.783	0.731	0.504
340	男	73	10	20.34	15.5	12.3	10.5	1.308	0.923	1.009	1.132
341	男	71	11	20.32	16.2	13	14.5	1.31	0.932	1.1	1.133
342	男	75	10	20.34	18.2	12.4	15	1.32	0.923	1.008	1.135
343	男	70	9	20.4	18.1	12.2	14.5	1.306	0.94	1.007	1.12
344	男	52	3	20.57	34.9	5.72	8.2	1.161	0.941	0.829	0.815
345	男	56	4	20	30	6	8.2	1.2	0.89	0.8	0.86
346	男	48	3	21	31	8	8.6	0.92	0.78	0.86	0.9
347	男	63	2	22	28	5	8.6	0.98	0.89	0.81	0.93
348	女	64	10	20.77	28.82	3.2	8	1.186	0.751	0.892	0.932
349	女	68	11	20.6	24.8	4.5	6.2	1.1	0.8	0.88	0.98
350	女	60	10	22.4	23.6	3.1	6	0.9	0.751	0.82	0.91
351	女	64	15	21.5	29	3.6	6.8	1.2	0.751	0.88	0.932
352	女	65	15	22	35.72	6.5	6.1	1.295	0.751	0.928	1.062
353	女	58	16	23	35.1	6.4	10.9	1.295	0.7	0.91	1
354	女	66	11	21.1	39.1	7.2	6.1	1.295	0.72	0.89	0.98
355	女	60	10	26	32.8	6.4	10.9	1.295	0.87	0.87	0.9
356	女	43	12	21.3	24.92	5.23	7.4	0.89	0.693	0.726	0.892
357	女	48	24	21.4	26.56	7.4	6.8	0.893	0.693	0.529	0.592
358	女	43	12	21.5	24.92	5.23	7.4	0.82	0.68	0.71	0.86
359	女	46	22	21.52	26	7	8.9	0.98	0.78	0.77	0.71
360	女	43	12	21.54	24.92	5.23	7.4	0.739	0.693	0.73	0.83
361	女	51	18	21.3	23	8	8	1.09	0.89	0.89	0.79
362	女	45	11	21.42	24.2	5.5	10	0.82	0.73	0.81	0.92
363	女	64	16	21.7	29.54	12.3	14.5	1.038	0.68	0.782	0.954
364	男	58	4	21.86	37.24	10.5	7.9	0.972	0.821	0.892	1.053
365	男	58	2	21.87	37.24	10.5	7.9	0.972	0.821	0.892	1.053
366	男	58	8	21.82	37.24	10.5	7.9	0.972	0.821	0.892	1.053
367	男	58	3	21.89	37.24	10.5	7.9	0.972	0.821	0.892	1.053
368	女	62	12	22.04	48.43	11.2	8.2	1.156	0.846	0.913	1.003

## Sheet: Health control
			Health control subjects			Bone mineral density(g/cm2)
Number	Gender	Ages(years)	BMI(kg/m2)	25OHD(nmol/l)	PTH(pmol/l)	lumbar spine(L1-L4)	femoral neck	total hip	whole body
1	女	45	19.87	24.39	6.69	1.05	1.04	1.002	1
2	女	46	30.48	35.62	5.33	1.433	1.07	0.879	0.88
3	女	45	22.99	26.8	0.93	1.031	0.968	0.829	0.83
4	男	45	26.99	77.41	4.42	1.07	1.001	1.005	1
5	女	40	19.3	48.5	2.7	1.415	1.075	1.092	1.09
6	男	41	28.04	37.9	2.71	1.43	1.206	0.892	0.89
7	女	42	25	70.59	16	1.165	0.976	0.892	0.89
8	女	43	27.01	23.99	4.37	1.021	0.988	1.201	1.2
9	女	45	21.09	26.36	3.8	1.156	1.07	0.918	0.92
10	女	46	18.9	41.75	2.87	0.828	0.718	0.713	0.71
11	女	46	19.53	38.78	6.4	1.109	1.209	1.102	1.1
12	女	46	35.8	36.9	6.9	0.942	1.009	1.103	1.1
13	女	46	21.25	40.75	2.7	1.591	1.239	1.219	1.22
14	男	47	28.09	33.13	5.52	0.962	0.844	1.092	1.09
15	女	48	21.97	33.7	3.2	1.254	1.103	0.983	0.98
16	男	49	33.22	28.02	6.5	1.047	0.808	0.981	0.98
17	男	49	24.8	41.2	2.64	1.009	1.102	1.008	1.01
18	女	52	19.97	56.92	3.2	1.179	1.034	0.876	0.88
19	女	53	25.71	34.98	1.9	0.966	0.746	0.793	0.79
20	女	53	22.94	51.05	4.2	0.883	0.711	0.823	0.82
21	男	55	30.78	62.3	11.2	1.438	1.007	1.029	1.03
22	女	56	21.56	39.26	10.8	1.189	0.641	0.661	0.66
23	男	56	29.3	23.27	1.38	1.001	1.003	0.879	0.88
24	女	56	22.65	36.14	7.5	1.134	0.845	1.003	1
25	男	56	21.22	50.68	6.76	1.053	0.954	0.968	0.97
26	女	56	26.8	43.63	2.8	1.121	1.003	1.121	1.12
27	女	56	22.95	54.99	5.4	1.518	1.199	1.12	1.12
28	男	56	24.51	71.8	0.6	1.153	0.727	0.738	0.74
29	女	57	23.04	47.73	3.8	1.285	0.951	0.876	0.88
30	男	57	16.67	39.79	2.5	1.115	1.035	1.001	1
31	女	58	22.19	38.25	5.43	0.928	0.687	0.651	0.65
32	女	58	24.5	95.09	9.8	0.922	0.722	0.811	0.81
33	男	58	22.03	36.74	5.8	1.187	0.908	1.042	1.04
34	女	59	24.44	23.98	8.34	1.329	0.954	1.006	1.01
35	女	59	27.34	27.43	10.2	0.982	1.008	1.102	1.1
36	女	59	23.8	57.9	3.6	1.052	0.902	1.124	1.12
37	男	61	24.52	46.8	15.5	0.9	1.406	0.927	0.93
38	女	61	21.64	32.99	3.11	1.009	1.102	1.009	1.01
39	女	61	20.78	44.26	3.52	0.707	0.903	0.879	0.88
40	女	62	34	28.36	1.1	0.959	0.763	0.823	0.82
41	女	62	20	32.46	5.3	0.76	0.687	0.718	0.72
42	女	62	18.49	51.58	2.96	0.904	0.685	0.879	0.88
43	女	64	23.83	50.29	3.61	0.968	0.848	0.992	0.99
44	女	65	24	52	3.61	0.968	0.98	0.8	0.89
45	女	65	25.97	90.5	6.37	1.013	0.775	0.916	0.92
46	男	66	21.22	50.68	6.76	1.053	0.954	0.968	0.97
47	女	66	24.03	44.92	6.67	0.959	0.75	0.827	0.83
48	女	67	31.2	28.22	3.8	0.986	0.768	0.792	0.79
49	女	67	22.06	31.21	5.78	1.219	1.008	1.003	1
50	男	68	19.46	38.79	4.3	1.065	1.053	1.003	1
51	女	70	26.78	49.02	8.2	0.753	0.753	0.715	0.72
52	女	72	35.34	100.57	21.4	1.129	0.772	0.834	0.83
53	女	75	20.08	45.28	7.4	1.062	0.668	0.789	0.79
54	女	75	22.6	37.77	10.1	1.159	0.721	0.682	0.68
55	男	77	25.77	59.88	1.03	1.731	1.089	1.109	1.11
56	女	45	19.87	24.39	6.69	1.05	1.04	1.002	1
57	女	46	30.48	35.62	5.33	1.433	1.07	0.879	0.88
58	女	45	22.99	26.8	0.93	1.031	0.968	0.829	0.83
59	男	45	26.99	77.41	4.42	1.07	1.001	1.005	1
60	女	40	19.3	48.5	2.7	1.415	1.075	1.092	1.09
61	男	41	28.04	37.9	2.71	1.43	1.206	0.892	0.89
62	女	42	25	70.59	16	1.165	0.976	0.892	0.89
63	女	43	27.01	23.99	4.37	1.021	0.988	1.201	1.2
64	女	45	21.09	26.36	3.8	1.156	1.07	0.918	0.92
65	女	46	18.9	41.75	2.87	0.828	0.718	0.713	0.71
66	女	46	19.53	38.78	6.4	1.109	1.209	1.102	1.1
67	女	46	35.8	36.9	6.9	0.942	1.009	1.103	1.1
68	女	46	21.25	40.75	2.7	1.591	1.239	1.219	1.22
69	男	47	28.09	33.13	5.52	0.962	0.844	1.092	1.09
70	女	48	21.97	33.7	3.2	1.254	1.103	0.983	0.98
71	男	49	33.22	28.02	6.5	1.047	0.808	0.981	0.98
72	男	49	24.8	41.2	2.64	1.009	1.102	1.008	1.01
73	女	52	19.97	56.92	3.2	1.179	1.034	0.876	0.88
74	女	53	25.71	34.98	1.9	0.966	0.746	0.793	0.79
75	女	53	22.94	51.05	4.2	0.883	0.711	0.823	0.82
76	男	55	30.78	62.3	11.2	1.438	1.007	1.029	1.03
77	女	56	21.56	39.26	10.8	1.189	0.641	0.661	0.66
78	男	56	29.3	23.27	1.38	1.001	1.003	0.879	0.88
79	女	56	22.65	36.14	7.5	1.134	0.845	1.003	1
80	男	56	21.22	50.68	6.76	1.053	0.954	0.968	0.97
81	女	56	26.8	43.63	2.8	1.121	1.003	1.121	1.12
82	女	56	22.95	54.99	5.4	1.518	1.199	1.12	1.12
83	男	56	24.51	71.8	0.6	1.153	0.727	0.738	0.74
84	女	57	23.04	47.73	3.8	1.285	0.951	0.876	0.88
85	男	57	16.67	39.79	2.5	1.115	1.035	1.001	1
86	女	58	22.19	38.25	5.43	0.928	0.687	0.651	0.65
87	女	58	24.5	95.09	9.8	0.922	0.722	0.811	0.81
88	男	58	22.03	36.74	5.8	1.187	0.908	1.042	1.04
89	女	59	24.44	23.98	8.34	1.329	0.954	1.006	1.01
90	女	59	27.34	27.43	10.2	0.982	1.008	1.102	1.1
91	女	59	23.8	57.9	3.6	1.052	0.902	1.124	1.12
92	男	61	24.52	46.8	15.5	0.9	1.406	0.927	0.93
93	女	61	21.64	32.99	3.11	1.009	1.102	1.009	1.01
94	女	61	20.78	44.26	3.52	0.78	0.91	0.84	0.86
95	女	62	34	28.36	1.1	0.959	0.763	0.823	0.82
96	女	62	21.78	32.46	5.3	0.76	0.687	0.718	0.72
97	女	62	18.49	51.58	2.96	0.904	0.685	0.879	0.88
98	女	64	23.83	50.29	3.61	0.968	0.848	0.992	0.99
99	女	66	24	52	4	0.8	0.78	0.89	0.95
100	女	65	25.97	90.5	6.37	1.013	0.775	0.916	0.92
101	男	65	21.22	50.68	6.76	1.053	0.954	0.968	0.97
102	女	66	24.03	44.92	6.67	0.959	0.75	0.827	0.83
103	女	67	31.2	28.22	3.8	0.986	0.768	0.792	0.79
104	女	67	22.06	31.21	5.78	1.219	1.008	1.003	1
105	男	68	19.46	38.79	4.3	1.065	1.053	1.003	1
106	女	70	26	50.1	6.7	0.89	0.78	0.87	0.82
107	女	72	35.34	100.57	21.4	1.129	0.772	0.834	0.83
108	女	75	20.08	45.28	7.4	1.062	0.668	0.789	0.79
109	女	75	22.6	37.77	10.1	1.159	0.721	0.682	0.68
110	男	77	25.77	59.88	1.03	1.731	1.089	1.109	1.11
111	女	45	19.87	24.39	6.69	1.05	1.04	1.002	1
112	女	46	30.48	35.62	5.33	1.433	1.07	0.879	0.88
113	女	45	22.99	26.8	0.93	1.031	0.968	0.829	0.83
114	男	45	26.99	77.41	4.42	1.07	1.001	1.005	1
115	女	40	19.3	48.5	2.7	1.415	1.075	1.092	1.09
116	男	41	28.04	37.9	2.71	1.43	1.206	0.892	0.89
117	女	42	25	70.59	16	1.165	0.976	0.892	0.89
118	女	43	27.01	23.99	4.37	1.021	0.988	1.201	1.2
119	女	45	21.09	26.36	3.8	1.156	1.07	0.918	0.92
120	女	46	18.9	41.75	2.87	0.828	0.718	0.713	0.71
121	女	46	19.53	38.78	6.4	1.109	1.209	1.102	1.1
122	女	46	35.8	36.9	6.9	0.942	1.009	1.103	1.1
123	女	46	21.25	40.75	2.7	1.591	1.239	1.219	1.22
124	男	47	28.09	33.13	5.52	0.962	0.844	1.092	1.09
125	女	48	21.97	33.7	3.2	1.254	1.103	0.983	0.98
126	男	49	33.22	28.02	6.5	1.047	0.808	0.981	0.98
127	男	49	24.8	41.2	2.64	1.009	1.102	1.008	1.01
128	女	52	19.97	56.92	3.2	1.179	1.034	0.876	0.88
129	女	53	25.71	34.98	1.9	0.966	0.746	0.793	0.79
130	女	53	22.94	51.05	4.2	0.883	0.711	0.823	0.82
131	男	55	30.78	62.3	11.2	1.438	1.007	1.029	1.03
132	女	56	21.56	39.26	10.8	1.189	0.641	0.661	0.66
133	男	56	29.3	23.27	1.38	1.001	1.003	0.879	0.88
134	女	56	22.65	36.14	7.5	1.134	0.845	1.003	1
135	男	56	21.22	50.68	6.76	1.053	0.954	0.968	0.97
136	女	56	26.8	43.63	2.8	1.121	1.003	1.121	1.12
137	女	56	22.95	54.99	5.4	1.518	1.199	1.12	1.12
138	男	56	24.51	71.8	0.6	1.153	0.727	0.738	0.74
139	女	57	23.04	47.73	3.8	1.285	0.951	0.876	0.88
140	男	57	16.67	39.79	2.5	1.115	1.035	1.001	1
141	女	58	22.19	38.25	5.43	0.928	0.687	0.651	0.65
142	女	58	24.5	95.09	9.8	0.922	0.722	0.811	0.81
143	男	58	22.03	36.74	5.8	1.187	0.908	1.042	1.04
144	女	59	24.44	23.98	8.34	1.329	0.954	1.006	1.01
145	女	59	27.34	27.43	10.2	0.982	1.008	1.102	1.1
146	女	59	23.8	57.9	3.6	1.052	0.902	1.124	1.12
147	男	61	24.52	46.8	15.5	0.9	1.406	0.927	0.93
148	女	61	21.64	32.99	3.11	1.009	1.102	1.009	1.01
149	女	61	20.78	44.26	3.52	0.74	0.92	0.91	0.89
150	女	62	34	28.36	1.1	0.959	0.763	0.823	0.82
151	女	62	21.5	32.46	5.3	0.76	0.687	0.718	0.72
152	女	62	18.49	51.58	2.96	0.904	0.685	0.879	0.88
153	女	64	23.83	50.29	3.61	0.968	0.848	0.992	0.99
154	女	68	23.5	51	3.9	1.01	0.82	0.86	0.79
155	女	65	25.97	90.5	6.37	1.013	0.775	0.916	0.92
156	男	65	21.22	50.68	6.76	1.053	0.954	0.968	0.97
157	女	66	24.03	44.92	6.67	0.959	0.75	0.827	0.83
158	女	67	31.2	28.22	3.8	0.986	0.768	0.792	0.79
159	女	67	22.06	31.21	5.78	1.219	1.008	1.003	1
160	男	68	19.46	38.79	4.3	1.065	1.053	1.003	1
161	女	70	27.2	50.2	4.2	0.86	0.88	0.82	0.89
162	女	72	35.34	100.57	21.4	1.129	0.772	0.834	0.83
163	女	75	20.08	45.28	7.4	1.062	0.668	0.789	0.79
164	女	75	22.6	37.77	10.1	1.159	0.721	0.682	0.68
165	男	77	25.77	59.88	1.03	1.731	1.089	1.109	1.11
166	女	45	19.87	24.39	6.69	1.05	1.04	1.002	1
167	女	46	30.48	35.62	5.33	1.433	1.07	0.879	0.88
168	女	45	22.99	26.8	0.93	1.031	0.968	0.829	0.83
169	男	45	26.99	77.41	4.42	1.07	1.001	1.005	1
170	女	40	19.3	48.5	2.7	1.415	1.075	1.092	1.09
171	男	41	28.04	37.9	2.71	1.43	1.206	0.892	0.89
172	女	42	25	70.59	16	1.165	0.976	0.892	0.89
173	女	43	27.01	23.99	4.37	1.021	0.988	1.201	1.2
174	女	45	21.09	26.36	3.8	1.156	1.07	0.918	0.92
175	女	46	18.9	41.75	2.87	0.828	0.718	0.713	0.71
176	女	46	19.53	38.78	6.4	1.109	1.209	1.102	1.1
177	女	46	35.8	36.9	6.9	0.942	1.009	1.103	1.1
178	女	46	21.25	40.75	2.7	1.591	1.239	1.219	1.22
179	男	47	28.09	33.13	5.52	0.962	0.844	1.092	1.09
180	女	48	21.97	33.7	3.2	1.254	1.103	0.983	0.98
181	男	49	33.22	28.02	6.5	1.047	0.808	0.981	0.98
182	男	49	24.8	41.2	2.64	1.009	1.102	1.008	1.01
183	女	52	19.97	56.92	3.2	1.179	1.034	0.876	0.88
184	女	53	25.71	34.98	1.9	0.966	0.746	0.793	0.79
185	女	53	22.94	51.05	4.2	0.883	0.711	0.823	0.82
186	男	55	30.78	62.3	11.2	1.438	1.007	1.029	1.03
187	女	56	21.56	39.26	10.8	1.189	0.641	0.661	0.66
188	男	56	29.3	23.27	1.38	1.001	1.003	0.879	0.88
189	女	56	22.65	36.14	7.5	1.134	0.845	1.003	1
190	男	56	21.22	50.68	6.76	1.053	0.954	0.968	0.97
191	女	56	26.8	43.63	2.8	1.121	1.003	1.121	1.12
192	女	56	22.95	54.99	5.4	1.518	1.199	1.12	1.12
193	男	56	24.51	71.8	0.6	1.153	0.727	0.738	0.74
194	女	57	23.04	47.73	3.8	1.285	0.951	0.876	0.88
195	男	57	16.67	39.79	2.5	1.115	1.035	1.001	1
196	女	58	22.19	38.25	5.43	0.928	0.687	0.651	0.65
197	女	58	24.5	95.09	9.8	0.922	0.722	0.811	0.81
198	男	58	22.03	36.74	5.8	1.187	0.908	1.042	1.04
199	女	59	24.44	23.98	8.34	1.329	0.954	1.006	1.01
200	女	59	27.34	27.43	10.2	0.982	1.008	1.102	1.1
201	女	59	23.8	57.9	3.6	1.052	0.902	1.124	1.12
202	男	61	24.52	46.8	15.5	0.9	1.406	0.927	0.93
203	女	61	21.64	32.99	3.11	1.009	1.102	1.009	1.01
204	女	61	20.78	44.26	3.52	0.86	0.89	0.82	0.78
205	女	62	34	28.36	1.1	0.959	0.763	0.823	0.82
206	女	62	20.6	32.46	5.3	0.76	0.687	0.718	0.72
207	女	62	18.49	51.58	2.96	0.904	0.685	0.879	0.88
208	女	64	23.83	50.29	3.61	0.968	0.848	0.992	0.99
209	女	65	23.7	51.9	4.2	1.02	0.88	0.89	0.79
210	女	65	25.97	90.5	6.37	1.013	0.775	0.916	0.92
211	男	65	21.22	50.68	6.76	1.053	0.954	0.968	0.97
212	女	66	24.03	44.92	6.67	0.959	0.75	0.827	0.83
213	女	67	31.2	28.22	3.8	0.986	0.768	0.792	0.79
214	女	67	22.06	31.21	5.78	1.219	1.008	1.003	1
215	男	68	19.46	38.79	4.3	1.065	1.053	1.003	1
216	女	70	28	53	2.3	0.88	0.76	0.79	0.77
217	女	72	35.34	100.57	21.4	1.129	0.772	0.834	0.83
218	女	75	20.08	45.28	7.4	1.062	0.668	0.789	0.79
219	女	75	22.6	37.77	10.1	1.159	0.721	0.682	0.68
220	男	77	25.77	59.88	1.03	1.731	1.089	1.109	1.11
221	女	45	19.87	24.39	6.69	1.05	1.04	1.002	1
222	女	46	30.48	35.62	5.33	1.433	1.07	0.879	0.88
223	女	45	22.99	26.8	0.93	1.031	0.968	0.829	0.83
224	男	45	26.99	77.41	4.42	1.07	1.001	1.005	1
225	女	40	19.3	48.5	2.7	1.415	1.075	1.092	1.09
226	男	41	28.04	37.9	2.71	1.43	1.206	0.892	0.89
227	女	42	25	70.59	16	1.165	0.976	0.892	0.89
228	女	43	27.01	23.99	4.37	1.021	0.988	1.201	1.2
229	女	45	21.09	26.36	3.8	1.156	1.07	0.918	0.92
230	女	46	18.9	41.75	2.87	0.828	0.718	0.713	0.71
231	女	46	19.53	38.78	6.4	1.109	1.209	1.102	1.1
232	女	46	35.8	36.9	6.9	0.942	1.009	1.103	1.1
233	女	46	21.25	40.75	2.7	1.591	1.239	1.219	1.22
234	男	47	28.09	33.13	5.52	0.962	0.844	1.092	1.09
235	女	48	21.97	33.7	3.2	1.254	1.103	0.983	0.98
236	男	49	33.22	28.02	6.5	1.047	0.808	0.981	0.98
237	男	49	24.8	41.2	2.64	1.009	1.102	1.008	1.01
238	女	52	19.97	56.92	3.2	1.179	1.034	0.876	0.88
239	女	53	25.71	34.98	1.9	0.966	0.746	0.793	0.79
240	女	53	22.94	51.05	4.2	0.883	0.711	0.823	0.82
241	男	55	30.78	62.3	11.2	1.438	1.007	1.029	1.03
242	女	56	21.56	39.26	10.8	1.189	0.641	0.661	0.66
243	男	56	29.3	23.27	1.38	1.001	1.003	0.879	0.88
244	女	56	22.65	36.14	7.5	1.134	0.845	1.003	1
245	男	56	21.22	50.68	6.76	1.053	0.954	0.968	0.97
246	女	56	26.8	43.63	2.8	1.121	1.003	1.121	1.12
247	女	56	22.95	54.99	5.4	1.518	1.199	1.12	1.12
248	男	56	24.51	71.8	0.6	1.153	0.727	0.738	0.74
249	女	57	23.04	47.73	3.8	1.285	0.951	0.876	0.88
250	男	57	16.67	39.79	2.5	1.115	1.035	1.001	1
251	女	58	22.19	38.25	5.43	0.928	0.687	0.651	0.65
252	女	58	24.5	95.09	9.8	0.922	0.722	0.811	0.81
253	男	58	22.03	36.74	5.8	1.187	0.908	1.042	1.04
254	女	59	24.44	23.98	8.34	1.329	0.954	1.006	1.01
255	女	59	27.34	27.43	10.2	0.982	1.008	1.102	1.1
256	女	59	23.8	57.9	3.6	1.052	0.902	1.124	1.12
257	男	61	24.52	46.8	15.5	0.9	1.406	0.927	0.93
258	女	61	21.64	32.99	3.11	1.009	1.102	1.009	1.01
259	女	61	20.78	44.26	3.52	0.89	0.88	0.81	0.79
260	女	62	34	28.36	1.1	0.959	0.763	0.823	0.82
261	女	62	22.2	32.46	5.3	0.76	0.687	0.718	0.72
262	女	62	18.49	51.58	2.96	0.904	0.685	0.879	0.88
263	女	64	23.83	50.29	3.61	0.968	0.848	0.992	0.99
264	女	69	26.4	51.8	4.09	1.07	0.86	0.79	0.82
265	女	65	25.97	90.5	6.37	1.013	0.775	0.916	0.92
266	男	65	21.22	50.68	6.76	1.053	0.954	0.968	0.97
267	女	66	24.03	44.92	6.67	0.959	0.75	0.827	0.83
268	女	67	31.2	28.22	3.8	0.986	0.768	0.792	0.79
269	女	67	22.06	31.21	5.78	1.219	1.008	1.003	1
270	男	68	19.46	38.79	4.3	1.065	1.053	1.003	1
271	女	70	25.1	48	1.6	0.78	0.82	0.81	0.86
272	女	72	35.34	100.57	21.4	1.129	0.772	0.834	0.83
273	女	75	20.08	45.28	7.4	1.062	0.668	0.789	0.79
274	女	75	22.6	37.77	10.1	1.159	0.721	0.682	0.68
275	男	77	25.77	59.88	1.03	1.731	1.089	1.109	1.11
276	女	45	19.87	24.39	6.69	1.05	1.04	1.002	1
277	女	46	30.48	35.62	5.33	1.433	1.07	0.879	0.88
278	女	45	22.99	26.8	0.93	1.031	0.968	0.829	0.83
279	男	45	26.99	77.41	4.42	1.07	1.001	1.005	1
280	女	40	19.3	48.5	2.7	1.415	1.075	1.092	1.09
281	男	41	28.04	37.9	2.71	1.43	1.206	0.892	0.89
282	女	42	25	70.59	16	1.165	0.976	0.892	0.89
283	女	43	27.01	23.99	4.37	1.021	0.988	1.201	1.2
284	女	45	21.09	26.36	3.8	1.156	1.07	0.918	0.92
285	女	46	18.9	41.75	2.87	0.828	0.718	0.713	0.71
286	女	46	19.53	38.78	6.4	1.109	1.209	1.102	1.1
287	女	46	35.8	36.9	6.9	0.942	1.009	1.103	1.1
288	女	46	21.25	40.75	2.7	1.591	1.239	1.219	1.22
289	男	47	28.09	33.13	5.52	0.962	0.844	1.092	1.09
290	女	48	21.97	33.7	3.2	1.254	1.103	0.983	0.98
291	男	49	33.22	28.02	6.5	1.047	0.808	0.981	0.98
292	男	49	24.8	41.2	2.64	1.009	1.102	1.008	1.01
293	女	52	19.97	56.92	3.2	1.179	1.034	0.876	0.88
294	女	53	25.71	34.98	1.9	0.966	0.746	0.793	0.79
295	女	53	22.94	51.05	4.2	0.883	0.711	0.823	0.82
296	男	55	30.78	62.3	11.2	1.438	1.007	1.029	1.03
297	女	56	21.56	39.26	10.8	1.189	0.641	0.661	0.66
298	男	56	29.3	23.27	1.38	1.001	1.003	0.879	0.88
299	女	56	22.65	36.14	7.5	1.134	0.845	1.003	1
300	男	56	21.22	50.68	6.76	1.053	0.954	0.968	0.97
